# Supplementary material for: Phenotyping of Chronic Obstructive Pulmonary Disease Based on the Integration of Metabolomes and Clinical Characteristics
Source: Int J Mol Sci. 2018 Feb 27;19(3):666. doi: 10.3390/ijms19030666 (PMC5877527; doi:10.3390/ijms19030666)
Supplement: Supplementary file 1 [file ijms-19-00666-s001.zip]

Archive with 2 entries (2 files):
- Kilk_etal_Table_S4.xlsx
- ijms-S1.pdf
