# Supplementary material for: Phenotyping of Chronic Obstructive Pulmonary Disease Based on the Integration of Metabolomes and Clinical Characteristics
Source: Int J Mol Sci. 2018 Feb 27;19(3):666. doi: 10.3390/ijms19030666 (PMC5877527; doi:10.3390/ijms19030666)
Supplement: Supplementary file 1 [file ijms-19-00666-s001.zip › Kilk_etal_Table_S4.xlsx]

## Sheet: Sheet1
metabolite	Clinical-demographic parameter and the test by which the association with respective metabolites in calculated.
	Age	packyears	time from quitting	Height	Body weight	Body mass index	FEV1 (L)	FEV1 (% predicted)	FVC (L)	FVC(% predicted)	PEF (L/min)	PEF (% theoretical)	Tiffeneau	Tiffeneau (% predicted)	CO diffusion capacity	CO diffusion capacity % predicted	CO diffusion coefficient	CO diffusion coefficient (% predicted)	mMRC score	Inhaled Corticosteroids	Anticholinergics	Theophylline	Coronary disease	Arterial hypertension	Asthma	Pulmonary hypertension	Depression	Heart failure	Emphysema	Exacerbations
	Pearson	Pearson	Pearson	Pearson	Pearson	Pearson	Pearson	Pearson	Pearson	Pearson	Pearson	Pearson	Pearson	Pearson	Pearson	Pearson	Pearson	Pearson	Pearson	t-test	t-test	t-test	t-test	t-test	t-test	t-test	t-test	t-test	t-test	ANOVA
Carnitine C0	0.105572	0.119088	0.0324348	-0.0381883	0.258046	0.23177	0.425994	0.428222	0.449584	0.20912	0.299936	0.306133	0.220918	0.22552	-0.143683	-0.199641	-0.227304	-0.200754	-0.0273263	0.752458	0.452522	0.125509	0.864582	0.626493	0.0799858	0.387005	0.586744	0.15536	0.571891	0.546993
Carnitine C14:1	-0.170185	0.334257	-0.158031	0.202743	0.371742	0.452116	0.307585	0.248473	0.290994	0.0723455	0.211023	0.181705	0.255247	0.267259	-0.049344	-0.14057	-0.152603	-0.175516	-0.325214	0.756257	0.820644	0.256618	0.957066	0.202637	0.0880181	0.0715142	0.199794	0.43225	0.432814	0.880622
Carnitine C18:1	-0.323521	0.448571	-0.144466	0.220771	0.345668	0.420761	0.37704	0.298006	0.416591	0.12224	0.273824	0.225666	0.177627	0.189071	-0.260463	-0.375848	-0.357273	-0.404329	-0.253884	0.647408	0.595261	0.436282	0.925029	0.720824	0.429135	0.839788	0.775881	0.616498	0.635202	0.148793
Carnitine C18:2	-0.504136	0.486578	-0.249623	0.166871	0.292626	0.34031	0.325685	0.232051	0.346488	0.0737777	0.235178	0.17985	0.158916	0.168691	-0.245295	-0.368934	-0.32846	-0.396041	-0.191016	0.550207	0.549501	0.559602	0.422571	0.589538	0.914287	0.915502	0.723626	0.978362	0.71997	0.0142678
Carnitine C2	-0.0685421	0.351398	-0.139824	-0.0200443	0.437251	0.481597	0.295173	0.27894	0.277301	-0.000472242	0.182758	0.18198	0.274027	0.282617	-0.203563	-0.266487	-0.309928	-0.303939	-0.108263	0.779523	0.817811	0.150232	0.920853	0.159876	0.29018	0.0600849	0.879811	0.203436	0.666422	0.40974
Ala	0.152738	-0.0953392	-0.213357	-0.503422	0.254159	0.104676	0.33954	0.406024	0.143485	0.220164	0.346301	0.40113	0.513824	0.503293	0.0296608	0.109246	0.0232966	0.0817491	-0.121622	0.287316	0.567074	0.198597	0.987698	0.503058	0.648264	0.611093	0.00142126	0.336084	0.564808	0.46063
Arg	0.0802303	-0.329028	-0.236368	-0.113099	-0.461321	-0.591388	-0.209256	-0.159763	-0.130088	0.0569773	-0.192087	-0.146956	-0.208223	-0.209108	0.186833	0.286182	0.212289	0.23679	-0.20545	0.868278	0.282141	0.0835295	0.644187	0.946144	0.792922	0.742274	0.198146	0.11343	0.177662	0.742556
Asn	0.0970337	-0.190734	-0.297801	-0.0487447	-0.24009	-0.30169	-0.0375704	-0.019159	0.102787	0.121666	0.015226	0.0211964	-0.128613	-0.141021	-0.328558	-0.244998	-0.358164	-0.333836	-0.183679	0.452929	0.765052	0.781985	0.114109	0.559969	0.265547	0.773597	0.0431995	0.62992	0.0213236	0.833822
Asp	0.147447	0.0310637	0.0117774	-0.058311	0.0125575	-0.0949864	0.266997	0.266786	0.152663	0.255433	0.227198	0.245536	0.24025	0.258886	0.38497	0.382666	0.304026	0.364846	-0.220572	0.92402	0.321094	0.842739	0.274784	0.64845	0.154098	0.907618	0.0117687	0.367336	0.154132	0.703464
Cit	-0.130239	-0.000934278	0.184391	-0.014986	0.0281978	0.0305221	0.058817	0.0356356	0.148397	0.0564157	0.0159877	0.0187054	-0.0782432	-0.069014	-0.225072	-0.215341	-0.120393	-0.167141	-0.105868	0.727975	0.643327	0.330317	0.992957	0.40383	0.631464	0.627297	0.714362	0.702792	0.358414	0.185652
Gln	0.0934352	-0.256493	-0.283771	-0.27737	-0.00298073	-0.12317	-0.149488	-0.0841977	-0.14735	-0.12833	-0.183767	-0.140284	0.0928279	0.0811266	-0.0796406	0.0656282	0.0620962	0.0715091	0.00822281	0.672064	0.801194	0.908376	0.0716437	0.780296	0.553736	0.823181	0.077816	0.519319	0.101873	0.326221
Glu	0.0569715	-0.0477125	0.0803567	-0.550878	0.699525	0.617885	0.162576	0.214848	-0.191227	-0.119827	0.154481	0.210305	0.645701	0.656203	0.337635	0.378425	0.396252	0.448241	0.0747004	0.354931	0.774738	0.555987	0.337004	0.477795	0.951534	0.220159	0.968066	0.00614788	0.00339035	0.184733
Gly	0.201827	-0.0525807	-0.077416	0.0887851	-0.426843	-0.391639	-0.150432	-0.113085	-0.0520546	-0.023366	-0.205494	-0.208818	-0.148467	-0.185607	-0.361727	-0.305851	-0.329822	-0.327569	-0.0489586	0.333149	0.632411	0.944149	0.229162	0.405987	0.572609	0.672479	0.170238	0.131397	0.0110025	0.520192
His	0.333248	-0.503281	0.0272357	-0.059872	-0.167824	-0.0652371	-0.100937	-0.0244768	-0.0740438	0.0909105	-0.0832907	-0.0487199	-0.0237781	-0.0506482	-0.242008	-0.0716674	-0.131295	-0.103153	-0.166165	0.387188	0.685019	0.439338	0.528644	0.277521	0.798842	0.743963	0.0266062	0.370544	0.157237	0.646397
Ile	0.086383	-0.35691	-0.294355	-0.120863	0.203702	0.296432	0.11891	0.175288	0.0256361	0.234005	0.1028	0.133976	0.298674	0.276014	-0.156538	-0.108516	-0.0986379	-0.0811952	-0.0964797	0.524001	0.584393	0.462745	0.526649	0.11446	0.678375	0.533631	0.0808176	0.284981	0.502639	0.296439
Leu	0.173808	-0.349296	-0.262296	-0.0742507	0.169086	0.289057	0.0950002	0.160046	0.0262742	0.238531	0.0693134	0.098925	0.229654	0.206057	-0.191045	-0.14149	-0.126471	-0.103303	-0.0449535	0.472047	0.874406	0.462217	0.315697	0.102921	0.584962	0.248107	0.0875803	0.449007	0.543629	0.296877
Lys	0.105601	-0.312214	-0.112206	-0.104605	-0.167402	-0.0771992	-0.267626	-0.20779	-0.144824	-0.0370193	-0.289233	-0.271034	-0.205015	-0.235608	-0.362311	-0.240937	-0.294761	-0.277004	0.165177	0.52408	0.364773	0.132518	0.85513	0.555367	0.473273	0.865937	0.981123	0.914273	0.00861266	0.653668
Met	0.0653406	-0.325762	-0.363669	-0.0127334	-0.257016	-0.267414	-0.068503	-0.0388354	-0.0694835	-0.00599312	-0.103101	-0.0976022	0.0947009	0.0566002	-0.0945321	-0.0387291	-0.0360624	-0.0422917	0.0091056	0.979578	0.577115	0.863768	0.668433	0.164295	0.486023	0.320782	0.154496	0.689558	0.243489	0.85969
Orn	-0.0825665	-0.0139339	-0.300705	0.220989	-0.214959	-0.0479394	-0.0121342	-0.0246009	-0.0405022	-0.0346149	-0.0921108	-0.130567	0.0910291	0.0427646	-0.437942	-0.388192	-0.32479	-0.373671	0.352112	0.832451	0.313328	0.900991	0.69094	0.593186	0.340308	0.91635	0.927538	0.848484	0.310141	0.0379666
Phe	0.121852	0.0507304	-0.372262	0.0289755	0.199635	0.158531	0.20617	0.194439	0.113288	0.215073	0.158382	0.154636	0.347031	0.34606	-0.251399	-0.267133	-0.232217	-0.204946	-0.110994	0.466021	0.76922	0.0478404	0.822468	0.102997	0.325847	0.397853	0.151314	0.0379843	0.547952	0.818035
Pro	0.208719	-0.215062	-0.154847	-0.172349	-0.0376286	-0.0510884	0.13367	0.185296	-0.0113769	0.127627	0.0885453	0.108587	0.321146	0.289104	-0.309088	-0.253357	-0.223804	-0.203306	-0.0291086	0.735969	0.734524	0.469785	0.454097	0.183019	0.847283	0.0524192	0.0242552	0.755581	0.988078	0.470008
Ser	-0.164087	-0.164776	-0.357709	0.0621606	-0.445369	-0.567072	-0.0845122	-0.0884207	0.0785683	0.0388949	-0.143119	-0.149346	-0.20988	-0.220325	0.00632262	0.0274352	0.0147296	-0.0288751	-0.183705	0.197499	0.447601	0.447011	0.250251	0.918904	0.408849	0.832588	0.329564	0.075219	0.0205096	0.35727
Thr	0.00124577	-0.132984	-0.296823	-0.0808523	-0.334822	-0.3791	-0.165903	-0.140039	-0.0994719	-0.00503885	-0.139314	-0.128728	-0.10336	-0.129886	-0.344142	-0.283524	-0.295361	-0.281765	0.193194	0.201816	0.661313	0.563044	0.926793	0.588594	0.573241	0.645778	0.652156	0.897326	0.0597074	0.893744
Trp	-0.0568472	-0.193756	-0.294603	0.205788	-0.221821	-0.21342	0.0524242	0.0284261	0.172282	0.183678	0.0784114	0.0509655	-0.177986	-0.18559	-0.284833	-0.257092	-0.192915	-0.250802	0.0581484	0.969174	0.145593	0.989695	0.526422	0.949005	0.171053	0.956601	0.933914	0.280233	0.259339	0.058535
Tyr	0.09743	-0.103564	-0.409077	0.00128181	-0.0941012	-0.0364221	0.0229199	0.049867	0.0339734	0.202538	0.0209145	0.0242765	0.0865834	0.0527673	-0.463021	-0.41271	-0.401536	-0.381745	0.0647619	0.0420514	0.792821	0.667173	0.334874	0.547115	0.47984	0.448368	0.123561	0.824999	0.293302	0.295284
Val	0.185839	-0.390303	-0.173048	-0.125947	0.169977	0.303272	0.273973	0.348752	0.134401	0.353883	0.244229	0.280643	0.349512	0.320795	-0.177718	-0.0746603	-0.0871938	-0.0628921	-0.133205	0.752465	0.875267	0.760614	0.273968	0.0622309	0.48871	0.33965	0.143558	0.402419	0.405184	0.124853
Asymmetric dimethylarginine	0.231594	0.0668058	0.126524	-0.142957	0.302719	0.360062	0.390425	0.45546	0.226677	0.346558	0.378027	0.414019	0.443446	0.428186	-0.351513	-0.297548	-0.286377	-0.230589	-0.0673516	0.502521	0.423319	0.204152	0.439558	0.5556	0.490916	0.362766	0.476914	0.213766	0.292901	0.885068
Creatinine	0.478094	-0.0748097	0.263322	-0.0854593	0.259066	0.398815	0.201861	0.276807	0.0783501	0.0998621	0.205534	0.253096	0.320723	0.309748	-0.413557	-0.316763	-0.371552	-0.292469	0.0161518	0.78567	0.829358	0.144713	0.977811	0.0813704	0.333993	0.118841	0.402286	0.169024	0.738438	0.419723
Kynurenine	0.149728	0.179937	0.122978	-0.0375176	0.274013	0.203602	0.487171	0.478442	0.331085	0.424958	0.583281	0.588398	0.386617	0.40209	-0.373308	-0.355425	-0.394521	-0.319513	-0.0767886	0.171733	0.487634	0.0730083	0.191662	0.385877	0.064713	0.423638	0.152204	0.0522549	0.20075	0.874443
Putrescine	-0.292542	0.550846	-0.141093	-0.0161825	0.0887001	0.0314902	-0.156151	-0.199188	-0.0910619	-0.190314	-0.225813	-0.246953	-0.102936	-0.0921733	-0.0532151	-0.110241	-0.0782105	-0.111344	-0.133616	0.162543	0.721884	0.497672	0.806131	0.672135	0.731066	0.827912	0.871331	0.357914	0.259889	0.391217
Serotonin	-0.20672	0.0391338	-0.242401	0.235027	-0.245353	-0.257272	-0.126378	-0.162097	-0.0455059	-0.0730908	-0.173393	-0.196303	-0.174002	-0.174913	0.0596237	0.0524907	0.131289	0.0556383	-0.0247665	0.205465	0.951753	0.707014	0.965266	0.835396	0.163223	0.899479	0.72183	0.0813266	0.314908	0.515737
Taurine	-0.046625	0.280131	0.0378317	0.0315133	-0.235577	-0.147436	-0.363992	-0.340508	-0.259003	-0.187868	-0.39591	-0.389736	-0.370481	-0.375115	-0.0423466	-0.0367141	-0.0526875	-0.0558601	0.081238	0.708106	0.401915	0.013635	0.314816	0.499625	0.356915	0.390595	0.453825	0.0555904	0.259594	0.386369
lysoPC a C16:0	0.200245	-0.486766	0.0453047	-0.314301	-0.100053	-0.0845461	0.348185	0.463583	0.225834	0.509846	0.335862	0.398865	0.247039	0.213746	0.165029	0.283427	0.212345	0.250731	-0.320914	0.385029	0.268731	0.223632	0.997104	0.278769	0.389544	0.947045	0.152262	0.345616	0.558767	0.399554
lysoPC a C16:1	0.143086	-0.201342	-0.113821	-0.28656	-0.227767	-0.296278	0.134128	0.22008	0.0301585	0.173436	0.0946901	0.134262	0.227395	0.182067	0.134422	0.199475	0.156044	0.191854	-0.0924979	0.626801	0.21434	0.881467	0.173686	0.432822	0.963011	0.853385	0.0611492	0.63198	0.831172	0.304169
lysoPC a C17:0	0.256302	-0.5005	0.0796947	-0.158786	-0.167935	-0.0354492	0.298725	0.419158	0.18683	0.438236	0.281688	0.334371	0.166014	0.124385	0.0803656	0.242781	0.15482	0.182861	-0.212682	0.310509	0.585124	0.154521	0.775898	0.182242	0.16963	0.883158	0.576152	0.141227	0.819368	0.135692
lysoPC a C18:0	0.0786352	-0.402224	0.0120612	-0.32313	-0.0757286	-0.0811518	0.35957	0.453952	0.202254	0.436509	0.324627	0.379021	0.2948	0.265066	0.247428	0.368326	0.296784	0.316145	-0.300218	0.340862	0.374067	0.196139	0.872657	0.586552	0.387965	0.836326	0.108887	0.378721	0.469451	0.295006
lysoPC a C18:1	0.0978519	-0.26941	-0.113481	-0.188827	-0.317454	-0.335175	0.231194	0.322701	0.13311	0.331968	0.201905	0.242773	0.188974	0.147586	0.198636	0.267516	0.204542	0.216892	-0.264912	0.238794	0.255139	0.180978	0.14379	0.400485	0.687493	0.675794	0.100188	0.101365	0.888768	0.0724211
lysoPC a C18:2	-0.0702039	-0.407108	-0.131115	-0.0143093	-0.378112	-0.333924	0.232103	0.284018	0.168229	0.331776	0.208255	0.224786	0.109652	0.0701855	0.1713	0.234545	0.190847	0.163834	-0.313961	0.204501	0.23868	0.0363812	0.327159	0.545038	0.58754	0.672782	0.079983	0.0936373	0.920961	0.148472
lysoPC a C20:3	0.177052	-0.393949	0.0985963	-0.29152	-0.0767862	0.00321172	0.257501	0.365836	0.0654386	0.326677	0.195101	0.25016	0.318745	0.275218	0.274266	0.39615	0.307496	0.346493	-0.271791	0.399642	0.302687	0.112072	0.834625	0.183177	0.556718	0.978126	0.188992	0.815206	0.377717	0.429488
lysoPC a C20:4	-0.147987	-0.149681	-0.0568022	-0.253491	-0.115655	-0.187617	0.104224	0.14703	-0.00699301	0.111659	0.120887	0.154416	0.139044	0.129415	0.402863	0.411039	0.377895	0.353061	-0.264606	0.154419	0.260548	0.0680123	0.376118	0.703918	0.885825	0.367156	0.725824	0.348034	0.309136	0.109128
lysoPC a C24:0	-0.165094	0.271663	-0.186889	-0.641687	0.705739	0.313937	0.154561	0.144988	-0.022991	-0.0550172	0.267495	0.325871	0.426189	0.496456	0.137744	0.110056	0.112801	0.160111	-0.0181962	0.184028	0.864459	0.176753	0.0475742	0.334507	0.317259	0.677082	0.690289	0.0347381	0.0884317	0.551673
lysoPC a C26:0	-0.0981624	0.235821	-0.196654	-0.498706	0.64016	0.320859	0.167773	0.152602	-0.0237754	0.00428216	0.256248	0.30081	0.430116	0.490725	0.113369	0.0768886	0.0884134	0.14057	-0.0407497	0.0996539	0.698825	0.19157	0.408754	0.578211	0.581977	0.815899	0.371873	0.0365241	0.0506632	0.500054
lysoPC a C26:1	-0.257321	0.501862	-0.289752	-0.462292	0.589915	0.195754	-0.0181086	-0.0733331	-0.182071	-0.265475	0.127095	0.156488	0.33952	0.415379	0.199137	0.0973256	0.130795	0.148437	0.127489	0.413972	0.478511	0.174479	0.0913013	0.127771	0.142242	0.575183	0.952985	0.0330499	0.0622872	0.624679
lysoPC a C28:0	-0.0602427	0.210517	-0.242069	-0.638702	0.650256	0.308507	0.104364	0.11546	-0.11526	-0.0847115	0.177206	0.238684	0.487701	0.541078	0.191221	0.19117	0.187673	0.246396	-0.012632	0.312825	0.38095	0.255152	0.240163	0.591195	0.576696	0.867518	0.261087	0.0585636	0.0855487	0.361402
lysoPC a C28:1	-0.2238	0.409388	-0.306896	-0.545716	0.645859	0.262781	0.0468741	0.0174353	-0.121986	-0.19736	0.151391	0.196051	0.38688	0.458941	0.122135	0.0898326	0.104067	0.130528	0.0236043	0.448309	0.136441	0.164422	0.0468596	0.194674	0.334873	0.892528	0.647939	0.130761	0.153646	0.382277
PC aa C24:0	-0.131184	0.383822	-0.233962	-0.669281	0.650081	0.223261	0.0964425	0.0847106	-0.126996	-0.13939	0.22466	0.283933	0.460376	0.531398	0.214289	0.163838	0.165537	0.21276	0.0774291	0.574484	0.510439	0.145443	0.131408	0.213435	0.25685	0.964827	0.570004	0.0384544	0.0456464	0.596174
PC aa C26:0	-0.141091	0.307914	-0.344627	-0.302105	0.439194	0.0989941	0.168203	0.121177	0.0219346	-0.0200147	0.283756	0.301935	0.376384	0.432452	0.0595654	-0.0334645	0.0052623	0.0374732	0.0787552	0.282225	0.904871	0.114629	0.143162	0.3196	0.175494	0.927684	0.371056	0.0452508	0.0720278	0.755807
PC aa C28:1	0.491236	-0.295132	0.235236	-0.279175	0.0466801	0.128438	-0.00183085	0.107659	-0.0687021	0.0359686	0.0179079	0.069918	0.0997907	0.0701284	-0.0735678	0.168638	0.0245611	0.133195	0.143302	0.566291	0.246373	0.992583	0.764194	0.826338	0.621477	0.8636	0.61333	0.745503	0.319705	0.0931805
PC aa C30:0	0.35157	-0.172765	-0.0870596	-0.0904385	-0.263276	-0.194918	-0.16918	-0.0840014	-0.215814	-0.0318378	-0.136613	-0.114398	0.00583143	-0.0435665	-0.159458	-0.0145988	-0.0624821	0.00776223	0.275412	0.173503	0.626715	0.868563	0.841691	0.68327	0.470406	0.494074	0.761817	0.804428	0.222662	0.631079
PC aa C30:2	-0.100424	0.282551	-0.337261	-0.403546	0.306255	-0.0816426	0.042173	0.0136819	0.0582513	0.00365337	0.0940311	0.13224	0.118884	0.18807	0.0357978	-0.0212972	-0.0337566	-0.00536102	-0.218928	0.44439	0.334956	0.785411	0.386961	0.200608	0.224763	0.807565	0.324749	0.784903	0.578204	0.923881
PC aa C32:0	0.146935	-0.0524853	0.0133597	0.135524	-0.232835	-0.121884	-0.0599241	-0.0335367	-0.132756	-0.029183	-0.0456979	-0.0623035	0.0465809	5.97338e-05	-0.284967	-0.173842	-0.155114	-0.116882	0.148905	0.0137692	0.763145	0.873927	0.989867	0.847185	0.951982	0.108291	0.942779	0.857873	0.468685	0.9771
PC aa C32:1	0.257376	-0.0935506	-0.154889	-0.185948	-0.207228	-0.238674	-0.128024	-0.0582448	-0.190636	-0.0577011	-0.110123	-0.0831697	0.082193	0.0408863	-0.0737744	0.0174686	-0.0172302	0.0507441	0.185006	0.133802	0.51092	0.632025	0.990898	0.502755	0.879348	0.257672	0.327625	0.874619	0.324708	0.784496
PC aa C32:2	0.251448	-0.321059	-0.0570007	-0.166905	-0.292825	-0.194143	-0.249596	-0.153863	-0.242237	-0.0232747	-0.230356	-0.201054	-0.141757	-0.191221	-0.103371	0.0730357	0.000141647	0.0576864	0.296467	0.19606	0.418045	0.174719	0.342819	0.844457	0.0329695	0.947552	0.568131	0.329662	0.0651477	0.32623
PC aa C32:3	0.201825	-0.137692	-0.161475	-0.311193	-0.0899589	-0.151967	-0.170264	-0.0883008	-0.166684	0.0339256	-0.105633	-0.0630922	-0.0970877	-0.109909	-0.0463172	0.100476	0.0228652	0.090309	0.198858	0.21449	0.119231	0.213611	0.62261	0.586198	0.175079	0.260435	0.714569	0.524987	0.311408	0.260813
PC aa C34:1	0.31746	-0.169155	-0.0228353	-0.233813	-0.134927	-0.115232	0.00229151	0.106406	-0.0859719	0.157547	0.0410289	0.0888245	0.0944841	0.0565552	-0.141649	-0.0108866	-0.0658285	0.0207271	0.127634	0.172724	0.327438	0.852878	0.696743	0.443706	0.270755	0.0769477	0.959162	0.921808	0.560417	0.973769
PC aa C34:2	0.191783	-0.527466	0.0937062	0.0779396	-0.295682	-0.0792239	0.02979	0.100449	0.0193568	0.254713	-0.000347534	0.00497434	-0.0807121	-0.138656	-0.166786	-0.00400411	-0.0277802	0.00897286	0.0721414	0.252837	0.463872	0.225828	0.0859697	0.756525	0.0463576	0.35466	0.980799	0.547758	0.408514	0.493275
PC aa C34:3	0.20352	-0.287075	-0.131808	-0.188977	-0.244059	-0.183212	-0.0805	0.0197651	-0.104821	0.152024	-0.0649065	-0.0292892	-0.0423656	-0.0893052	-0.0854367	0.0626968	0.014298	0.0634598	0.147633	0.332502	0.76687	0.366808	0.406927	0.669112	0.0851745	0.739147	0.835859	0.319404	0.215829	0.689923
PC aa C34:4	0.219133	-0.331143	-0.0666273	-0.349694	-0.143867	-0.110869	-0.179286	-0.0608319	-0.23264	0.0315233	-0.151789	-0.0971649	-0.0269831	-0.0676642	0.0299302	0.183903	0.146348	0.192363	0.236246	0.42482	0.86029	0.234357	0.386236	0.733818	0.0380222	0.949156	0.480308	0.38739	0.342844	0.43108
PC aa C36:0	0.257583	-0.0966981	0.180225	-0.0502114	-0.204465	-0.15657	-0.251521	-0.188907	-0.148784	-0.0486206	-0.188438	-0.165252	-0.31524	-0.329064	-0.0862589	0.0488485	0.0204874	0.0580933	0.0861852	0.296965	0.415245	0.516978	0.940139	0.712987	0.678733	0.830418	0.545756	0.0965987	0.124143	0.779743
PC aa C36:1	0.21607	-0.252702	-0.0164748	-0.384121	-0.103035	-0.135452	0.0563968	0.164037	-0.115287	0.170744	0.0933671	0.152306	0.221409	0.184136	0.0684669	0.240997	0.183032	0.256829	0.0470722	0.624418	0.334433	0.807924	0.950893	0.847474	0.254991	0.379111	0.62865	0.927259	0.926232	0.896384
PC aa C36:2	0.0841919	-0.451863	0.13582	-0.110824	-0.221597	-0.0949429	0.0780873	0.147706	0.0015632	0.224027	0.0328355	0.0508113	0.0383061	-0.0130879	-0.0416526	0.139566	0.121044	0.149398	0.0019615	0.565924	0.460394	0.200765	0.174489	0.666708	0.0857234	0.399537	0.890595	0.547644	0.596833	0.491766
PC aa C36:3	0.260536	-0.493544	0.23766	-0.236946	-0.0812996	0.0925736	0.024461	0.133664	-0.0584303	0.227892	-0.0327145	0.00926899	0.0538992	-0.000809019	-0.117991	0.0572888	0.0240945	0.0853689	-0.0297447	0.3943	0.567962	0.316295	0.0869201	0.389906	0.113464	0.279418	0.854142	0.805566	0.677209	0.735394
PC aa C36:4	0.0391082	-0.382599	0.177868	-0.234095	-0.0906923	0.057117	-0.153013	-0.0647644	-0.27061	-0.0343428	-0.168331	-0.129925	-0.00510199	-0.0494824	0.107665	0.228059	0.252135	0.259769	0.160037	0.464525	0.376083	0.104725	0.0872806	0.453232	0.0329629	0.380992	0.263013	0.977916	0.831126	0.643942
PC aa C36:5	0.275263	-0.233136	0.386651	-0.164934	-0.012197	0.163116	-0.189978	-0.102667	-0.275553	-0.0467191	-0.147592	-0.118757	-0.0752112	-0.114023	0.051738	0.193616	0.178703	0.237988	0.346119	0.0190626	0.983573	0.458608	0.391279	0.73216	0.203073	0.821671	0.167712	0.355144	0.9727	0.543617
PC aa C36:6	0.367942	-0.335475	0.203057	-0.216218	-0.0889198	0.017773	-0.123434	-0.0132044	-0.172034	0.0844052	-0.0785119	-0.0370036	-0.0610155	-0.0996233	0.0916975	0.259389	0.202447	0.273909	0.311763	0.113919	0.760723	0.336643	0.534307	0.854527	0.14272	0.54082	0.161631	0.867199	0.627297	0.328115
PC aa C38:0	0.257481	-0.123032	0.269055	0.131737	-0.23808	-0.163677	-0.0335863	0.00173642	0.000460663	0.111856	0.0271609	0.0236171	-0.168504	-0.191108	-0.176326	-0.0426604	-0.0338233	-0.00389833	0.120016	0.0426997	0.944202	0.871862	0.52217	0.359411	0.930436	0.875463	0.783574	0.449531	0.3804	0.740395
PC aa C38:1	0.157839	0.104043	0.101141	0.0849406	-0.195785	-0.188728	-0.275275	-0.266856	-0.236512	-0.177281	-0.246047	-0.24197	-0.192359	-0.19219	0.046783	0.146644	0.143521	0.176794	0.203662	0.228103	0.93075	0.971288	0.375905	0.144211	0.346608	0.623189	0.814037	0.965969	0.404248	0.905045
PC aa C38:3	0.149036	-0.354645	0.302291	-0.3897	0.147365	0.211593	0.0236165	0.108399	-0.0845043	0.140101	-0.0292395	0.0211164	0.103081	0.0795655	0.090076	0.241823	0.202427	0.26203	-0.0340885	0.340539	0.74014	0.414563	0.177138	0.981774	0.164047	0.676134	0.985641	0.654892	0.849475	0.54383
PC aa C38:4	0.0355617	-0.26862	0.310062	-0.436277	0.201706	0.25379	0.0249057	0.10431	-0.141679	0.0489015	-0.0146198	0.0377957	0.164146	0.144287	0.186437	0.314903	0.313986	0.337622	0.00794186	0.737265	0.703609	0.519981	0.153052	0.866299	0.145387	0.582231	0.520904	0.592596	0.432808	0.457095
PC aa C38:5	0.24413	-0.322569	0.393018	-0.382398	0.0615684	0.173544	0.0111695	0.127787	-0.156556	0.114927	0.0278667	0.0859707	0.104828	0.0676185	0.127262	0.295122	0.263238	0.319677	0.130662	0.566946	0.601437	0.539772	0.317968	0.582776	0.0947069	0.660411	0.37736	0.722165	0.57244	0.668982
PC aa C38:6	0.384434	-0.378775	0.511879	-0.243191	0.264626	0.377689	0.0082249	0.1027	-0.108857	0.099178	0.0591633	0.11369	0.0863327	0.0759191	0.161106	0.285521	0.278326	0.353136	0.214687	0.016277	0.570913	0.887618	0.698749	0.549071	0.591634	0.937986	0.492238	0.0785053	0.209006	0.119834
PC aa C40:2	0.129796	0.139262	0.101399	-0.214697	-0.010161	-0.12989	-0.154764	-0.129194	-0.198689	-0.103602	-0.0619052	-0.0381316	-0.0386642	-0.0307869	-0.257248	-0.131998	-0.0862384	-0.0635814	0.178717	0.182489	0.39144	0.148463	0.430197	0.0981583	0.881553	0.409715	0.854121	0.434576	0.37605	0.427939
PC aa C40:3	0.0848481	-0.242688	0.0239824	0.0459754	-0.409642	-0.341359	-0.381071	-0.334064	-0.240692	-0.084499	-0.418565	-0.407856	-0.421025	-0.446119	-0.104682	0.0353719	0.0437932	0.0494014	0.199112	0.0319944	0.620354	0.13908	0.454688	0.237483	0.0456646	0.966892	0.373355	0.0742564	0.0242082	0.263483
PC aa C40:4	0.122347	-0.334416	0.0764263	-0.44245	0.0656105	0.081816	0.183122	0.290048	-0.0250072	0.2393	0.166987	0.232253	0.306748	0.273794	0.105128	0.266215	0.228447	0.268079	-0.191896	0.871685	0.528773	0.763265	0.39185	0.304256	0.15468	0.0660608	0.701864	0.631175	0.60253	0.490105
PC aa C40:5	0.249683	-0.406992	0.246542	-0.44166	0.152613	0.187015	0.22625	0.342719	0.0141375	0.304315	0.231569	0.29995	0.304091	0.27504	0.186026	0.359019	0.303512	0.371926	-0.123198	0.864268	0.429019	0.97774	0.456295	0.332377	0.188168	0.330144	0.785998	0.768543	0.375331	0.722275
PC aa C40:6	0.191306	-0.231625	0.354432	-0.500243	0.448114	0.390071	0.131724	0.210401	-0.0891198	0.094823	0.184367	0.251655	0.329062	0.335615	0.240127	0.369537	0.341579	0.423383	0.103496	0.11665	0.401923	0.720138	0.793861	0.860131	0.742139	0.77916	0.758128	0.0240658	0.0926067	0.218502
PC aa C42:0	0.208472	-0.173289	0.189828	0.158301	-0.132115	-0.0395257	-0.19841	-0.176295	-0.148953	-0.0548733	-0.140816	-0.142454	-0.205899	-0.215252	-0.272133	-0.117568	-0.0778514	-0.0606396	0.0660397	0.00880241	0.3506	0.806021	0.66193	0.592627	0.943256	0.86913	0.841803	0.416997	0.288518	0.159075
PC aa C42:1	0.145427	-0.289515	0.135721	0.0187935	-0.11701	-0.0866886	-0.187895	-0.14884	-0.206207	-0.0496275	-0.142982	-0.125519	-0.107618	-0.11698	-0.10331	0.0501497	0.129908	0.137724	0.0537685	0.048029	0.935431	0.558969	0.791284	0.656894	0.684459	0.75215	0.842902	0.471891	0.685816	0.165812
PC aa C42:2	0.136201	-0.130544	0.125376	-0.0234849	-0.176393	-0.204308	-0.210967	-0.197995	-0.213027	-0.135472	-0.132288	-0.135704	-0.115308	-0.130393	-0.117456	0.0423293	0.0602341	0.0905647	0.139153	0.00671964	0.554818	0.749315	0.296821	0.237172	0.717884	0.788608	0.520726	0.778992	0.177996	0.431421
PC aa C42:4	0.215415	-0.21403	0.244554	-0.282101	0.0619887	0.0896856	-0.0709808	0.00470571	-0.181451	-0.00315409	-0.0284746	0.0183419	0.0840135	0.0683372	0.00335513	0.215385	0.165607	0.237459	-0.038772	0.23237	0.826629	0.600556	0.877242	0.400571	0.624134	0.855611	0.577102	0.771866	0.864581	0.324115
PC aa C42:5	0.182909	-0.34381	0.216252	-0.4078	0.120964	0.123806	0.0982986	0.205108	-0.0524797	0.156356	0.0839042	0.155852	0.204962	0.189187	0.121886	0.327672	0.274985	0.334769	-0.210318	0.768763	0.500515	0.591781	0.862909	0.814457	0.260013	0.260353	0.526545	0.455993	0.842228	0.520831
PC ae C30:0	0.410446	-0.155673	-0.00798684	-0.129637	-0.154166	-0.142122	-0.0505693	0.031892	-0.0641752	0.120338	0.0293299	0.0637026	-0.0191996	-0.041673	-0.255504	-0.0834466	-0.166007	-0.0789825	0.156293	0.143489	0.340742	0.951147	0.917216	0.932447	0.51363	0.466592	0.665826	0.696662	0.203807	0.385234
PC ae C30:1	-0.187857	0.21921	-0.456316	0.0387466	0.1532	-0.0709135	0.101663	0.027152	0.0711255	0.0387573	0.198973	0.184126	0.153108	0.198314	-0.134073	-0.22218	-0.162467	-0.16501	-0.0225292	0.598922	0.612201	0.281531	0.543592	0.374328	0.598091	0.855271	0.435804	0.475211	0.339927	0.782166
PC ae C30:2	-0.0213089	0.165181	-0.0952247	-0.481689	0.552641	0.234421	0.180368	0.177683	0.0418098	-0.000737574	0.299608	0.3443	0.324208	0.382902	0.113569	0.138423	0.103053	0.162968	0.00240871	0.352288	0.339245	0.24912	0.0316176	0.296678	0.454142	0.899293	0.761875	0.108056	0.156307	0.304962
PC ae C32:1	0.161752	0.00582179	-0.0136816	0.110315	-0.354186	-0.300999	-0.286357	-0.256556	-0.232488	-0.175754	-0.25966	-0.266105	-0.228598	-0.257695	-0.243982	-0.127233	-0.114587	-0.0931752	0.122043	0.0675108	0.250952	0.62316	0.963827	0.797771	0.714402	0.483684	0.840837	0.106843	0.0778863	0.879397
PC ae C32:2	0.202922	0.103497	-0.01453	-0.0779899	-0.233872	-0.255154	-0.420408	-0.380618	-0.390345	-0.363241	-0.374948	-0.362495	-0.212831	-0.229659	-0.140718	-0.00978273	-0.014161	0.0191386	0.249971	0.17137	0.0100416	0.960686	0.70002	0.599835	0.893624	0.902151	0.789736	0.234642	0.0795452	0.567684
PC ae C34:0	0.369355	-0.265618	0.0940744	-0.0494638	-0.208424	-0.0943703	-0.0782511	0.00685403	-0.110428	0.0946457	-0.0304544	-0.00913191	-0.0495792	-0.0914709	-0.203516	-0.0180318	-0.064606	-0.00106302	0.0906083	0.180357	0.451523	0.667369	0.701647	0.4634	0.316796	0.220228	0.955093	0.46659	0.254814	0.505788
PC ae C34:1	0.404473	-0.17828	0.02184	0.0310254	-0.323772	-0.21109	-0.118837	-0.0337649	-0.129436	0.069007	-0.071861	-0.0551573	-0.0895699	-0.135843	-0.28845	-0.130173	-0.176632	-0.112592	0.180623	0.120999	0.618782	0.996644	0.855397	0.448947	0.349709	0.152016	0.932642	0.345234	0.13542	0.795826
PC ae C34:2	0.224761	-0.302885	0.0547818	0.20141	-0.500022	-0.35462	-0.205993	-0.150752	-0.127792	-0.0230993	-0.199038	-0.206125	-0.286039	-0.33404	-0.140205	0.0217084	0.0153272	0.0233949	0.0913409	0.571422	0.759497	0.400239	0.979111	0.841789	0.363699	0.473439	0.939489	0.0232839	0.0437277	0.837361
PC ae C34:3	0.0355435	-0.165931	-0.0169429	0.181292	-0.543403	-0.443625	-0.397765	-0.370728	-0.230823	-0.189565	-0.381598	-0.395635	-0.449619	-0.485516	-0.0918855	0.00513228	0.00216194	-0.014503	-0.0330166	0.911241	0.839333	0.0285929	0.885093	0.993406	0.749844	0.716665	0.849796	0.00360292	0.0114674	0.749747
PC ae C36:0	0.19816	0.0779277	-0.0742054	-0.0134533	-0.275217	-0.267849	-0.209059	-0.176001	-0.250651	-0.161765	-0.182738	-0.183401	-0.00667819	-0.0460781	-0.23076	-0.148657	-0.149501	-0.0993857	0.205146	0.0557026	0.969011	0.629341	0.642779	0.737852	0.883071	0.282314	0.987059	0.879883	0.22749	0.801801
PC ae C36:1	0.395588	-0.334554	0.0819414	-0.0996316	-0.217548	-0.0672392	-0.0956431	0.0187549	-0.129319	0.110003	-0.0627538	-0.0226758	-0.066662	-0.11219	-0.190747	0.00396992	-0.0528553	0.00957509	0.165926	0.437976	0.647846	0.579941	0.553207	0.291709	0.103856	0.19324	0.491449	0.343123	0.233848	0.326793
PC ae C36:2	0.291571	-0.444823	0.122346	0.0932038	-0.391868	-0.160626	-0.0920496	-0.000821187	-0.057885	0.151919	-0.101084	-0.0868325	-0.209122	-0.263561	-0.223804	-0.0295755	-0.0707782	-0.0435212	0.0410843	0.929603	0.682133	0.133844	0.283581	0.521943	0.0468846	0.240401	0.791237	0.0300395	0.124859	0.302347
PC ae C36:3	0.212238	-0.326978	0.124789	0.152187	-0.552488	-0.386646	-0.181739	-0.114164	-0.0965502	0.0503617	-0.191046	-0.193071	-0.305952	-0.362873	-0.217906	-0.036956	-0.0476049	-0.0416595	-0.00255805	0.718707	0.967336	0.256854	0.791538	0.773084	0.261011	0.266263	0.913032	0.00680201	0.0157375	0.794452
PC ae C36:4	0.277047	-0.213963	0.242721	0.0870322	-0.285982	-0.158767	0.0386333	0.102336	0.0294878	0.199655	0.057762	0.0646963	-0.0998438	-0.13943	-0.18445	-0.0322439	-0.016239	0.00334006	-0.0180595	0.600323	0.754999	0.847404	0.871969	0.760113	0.612844	0.0361523	0.986383	0.152992	0.400945	0.814061
PC ae C36:5	0.0501121	-0.0877676	0.158048	0.105478	-0.411739	-0.31817	-0.421743	-0.394001	-0.289542	-0.251666	-0.39892	-0.407728	-0.45602	-0.483657	0.0165634	0.106442	0.13081	0.113897	0.114204	0.63119	0.477314	0.12686	0.848696	0.699539	0.620924	0.870574	0.358289	0.0288447	0.0776323	0.939125
PC ae C38:0	0.288105	-0.403927	0.276081	-0.165066	-0.187925	-0.0735231	-0.14175	-0.0405872	-0.18152	0.0423213	-0.0969741	-0.0618592	-0.121756	-0.162983	0.118334	0.30232	0.272507	0.314979	0.269598	0.26148	0.92987	0.214408	0.724536	0.961381	0.128956	0.536671	0.186648	0.737609	0.529956	0.416046
PC ae C38:1	0.426496	-0.0398741	0.0864402	-0.16834	-0.234405	-0.242752	-0.229266	-0.133756	-0.230371	0.0358084	-0.178628	-0.134195	-0.119484	-0.141612	0.0151331	0.143258	0.0998903	0.17352	0.034248	0.372656	0.916001	0.773426	0.957054	0.924946	0.984146	0.600828	0.496693	0.188911	0.306221	0.818203
PC ae C38:2	0.222917	-0.395362	0.101565	0.0884182	-0.529001	-0.378156	-0.0723428	-0.00434746	-0.0608063	0.148625	-0.085992	-0.0838303	-0.165056	-0.22542	-0.225334	-0.0492632	-0.0581974	-0.0330041	0.0283708	0.736349	0.718176	0.170087	0.362549	0.986965	0.238276	0.516507	0.937753	0.119799	0.150003	0.547708
PC ae C38:3	0.323246	-0.533229	0.341884	-0.117346	-0.142373	0.101751	-0.0566331	0.0553712	-0.0990961	0.157672	-0.0910138	-0.0542157	-0.0776791	-0.131421	-0.14561	0.0767214	0.0467074	0.0932125	0.00582239	0.574076	0.897995	0.233645	0.164742	0.285949	0.0537808	0.312005	0.79567	0.357867	0.370945	0.275071
PC ae C38:4	0.224895	-0.294723	0.241824	0.0705538	-0.296874	-0.0937901	-0.0223428	0.0514973	-0.0474332	0.15128	-0.0159591	-0.00589676	-0.128221	-0.175273	-0.149875	0.0259589	0.0341865	0.0332801	-0.00257282	0.946428	0.925774	0.561133	0.412176	0.463183	0.185348	0.223013	0.647586	0.0843737	0.348023	0.240221
PC ae C38:5	0.190148	-0.0542146	0.252463	0.187094	-0.397562	-0.258861	-0.105613	-0.0675385	-0.073103	0.0382026	-0.0988528	-0.11437	-0.221608	-0.263629	-0.24679	-0.124862	-0.0875516	-0.0927874	0.0744385	0.449204	0.834325	0.844051	0.986422	0.647664	0.738644	0.583544	0.694579	0.06202	0.201717	0.863201
PC ae C38:6	0.267737	-0.175965	0.253621	0.123953	-0.332149	-0.222879	-0.173746	-0.125132	-0.104643	0.0298905	-0.124286	-0.125942	-0.284613	-0.316183	-0.0812559	0.0499615	0.0551012	0.079074	0.157408	0.194139	0.832756	0.682686	0.817234	0.603312	0.725195	0.616071	0.487069	0.217635	0.239258	0.775424
PC ae C40:1	-0.0711961	-0.139063	-0.254692	-0.495841	0.0633587	-0.190449	-0.0247908	0.0314375	-0.134825	-0.00306861	0.0722648	0.131238	0.147998	0.160104	0.273378	0.341858	0.334914	0.354164	0.0111807	0.980573	0.555652	0.755694	0.514744	0.731454	0.426124	0.930153	0.954369	0.704012	0.688501	0.844954
PC ae C40:2	0.219815	-0.174877	0.394551	0.0617498	-0.105964	0.0563595	-0.297361	-0.244855	-0.288021	-0.206323	-0.271849	-0.251017	-0.219172	-0.230969	-0.0675789	0.118818	0.0867107	0.129939	0.224634	0.0285645	0.623105	0.262399	0.406061	0.486691	0.457822	0.642026	0.229756	0.784087	0.319124	0.2363
PC ae C40:3	0.0775854	-0.13714	0.116649	0.118965	-0.303464	-0.176803	-0.342776	-0.31977	-0.258249	-0.15258	-0.336276	-0.341546	-0.324893	-0.348595	-0.271877	-0.0903252	-0.0926398	-0.0848969	0.0437893	0.132581	0.0968176	0.22609	0.943104	0.524008	0.291651	0.655141	0.76663	0.138192	0.0276521	0.410907
PC ae C40:4	0.156117	-0.166713	0.294465	0.0848948	-0.263936	-0.0802481	-0.184562	-0.13421	-0.194512	-0.026307	-0.15947	-0.155358	-0.193764	-0.230423	-0.246829	-0.0698926	-0.0399503	-0.0347167	0.0368033	0.26536	0.728356	0.44813	0.69608	0.889763	0.276838	0.279401	0.543402	0.17374	0.216938	0.449496
PC ae C40:5	0.193444	-0.181168	0.216238	0.117624	-0.305359	-0.148828	-0.159552	-0.105276	-0.138448	-0.0146791	-0.138718	-0.139398	-0.210786	-0.250295	-0.216005	-0.0335125	-0.0230738	-0.0164135	0.0899101	0.340717	0.563785	0.648665	0.763462	0.93377	0.261291	0.445744	0.401781	0.101014	0.113079	0.570227
PC ae C40:6	0.397185	-0.326873	0.430893	0.0604367	-0.139584	0.0464159	0.0501201	0.129496	0.000563378	0.207362	0.105674	0.122909	-0.0564007	-0.0916906	-0.111822	0.0736891	0.0548394	0.103946	0.0879355	0.265652	0.940543	0.903196	0.947588	0.84493	0.47379	0.768668	0.688009	0.66822	0.821242	0.604542
PC ae C42:1	-0.134053	0.211805	-0.145543	-0.809243	0.674243	0.268862	0.103685	0.12526	-0.100135	-0.0832674	0.204994	0.285876	0.428027	0.49267	0.221364	0.224801	0.216332	0.261014	-0.0327843	0.617147	0.814301	0.328005	0.362399	0.298614	0.757973	0.479529	0.647622	0.130788	0.104092	0.423827
PC ae C42:2	0.242618	-0.0323937	0.0386669	-0.37778	0.0944072	-0.0201183	-0.0168058	0.0668799	-0.102739	0.0434114	0.0783121	0.135023	0.0817698	0.0843338	0.00035477	0.160244	0.0871645	0.162935	0.0634299	0.559426	0.571066	0.94632	0.315236	0.732131	0.51147	0.679668	0.728899	0.720371	0.841189	0.525022
PC ae C42:3	0.115879	-0.119549	-0.0106864	-0.176226	0.116358	0.00596067	-0.083937	-0.0469186	-0.121516	0.0115645	0.0233702	0.0656173	0.0154494	0.0377065	-0.0745697	0.0127556	0.0378026	0.0808792	0.134427	0.0228926	0.8545	0.797665	0.288807	0.601211	0.76259	0.773692	0.696926	0.513301	0.754223	0.159585
PC ae C42:4	0.125826	-0.082826	0.166806	0.154432	-0.191455	-0.0535784	-0.26509	-0.238359	-0.197208	-0.10598	-0.25143	-0.25418	-0.265295	-0.283833	-0.292107	-0.145242	-0.100347	-0.0969857	0.00731161	0.0245059	0.194709	0.556628	0.966457	0.898338	0.553345	0.456603	0.781204	0.131237	0.125663	0.490736
PC ae C42:5	0.107465	-0.0557642	0.182027	0.19976	-0.231331	-0.120181	-0.29169	-0.280035	-0.234823	-0.17094	-0.261673	-0.274756	-0.260339	-0.276816	-0.304095	-0.160493	-0.110767	-0.114281	0.0340529	0.0187274	0.188187	0.562884	0.565526	0.687459	0.79821	0.612242	0.686955	0.16394	0.116604	0.567311
PC ae C44:3	-0.073645	0.239705	-0.0864962	-0.694463	0.6538	0.259697	0.0539879	0.0674816	-0.108096	-0.109695	0.151731	0.218243	0.34588	0.410183	0.22125	0.225224	0.230976	0.285447	0.0692155	0.0325191	0.459091	0.262812	0.044416	0.24048	0.423058	0.792747	0.968291	0.0660672	0.162693	0.352037
PC ae C44:4	0.250319	-0.0964559	0.259124	-0.105896	0.072984	0.140048	-0.303693	-0.241728	-0.300737	-0.162409	-0.269436	-0.232242	-0.122648	-0.124302	-0.255781	-0.107933	-0.0451068	-0.0217047	-0.0879739	0.0414552	0.14666	0.730301	0.786216	0.57229	0.846215	0.466896	0.920689	0.249765	0.422192	0.387883
PC ae C44:5	0.0473082	0.082253	0.114413	0.210954	-0.0714934	0.0373235	-0.349028	-0.347909	-0.292995	-0.280967	-0.339459	-0.349884	-0.220318	-0.222474	-0.330168	-0.265538	-0.162996	-0.185852	0.025645	0.0294449	0.176289	0.60416	0.588873	0.987264	0.920679	0.79412	0.720586	0.206965	0.384868	0.701773
PC ae C44:6	0.0211077	-0.0268254	0.0686911	0.28984	-0.214271	-0.0644972	-0.244473	-0.248837	-0.186864	-0.149701	-0.238821	-0.26653	-0.222477	-0.243532	-0.385908	-0.272382	-0.195225	-0.221038	0.0192345	0.0313939	0.227519	0.595191	0.840219	0.714956	0.749007	0.727172	0.899747	0.128887	0.163474	0.487497
SM (OH) C14:1	0.425454	-0.358638	0.314789	0.0388805	-0.135242	0.0630116	-0.149763	-0.0653782	-0.11165	-0.0770952	-0.139437	-0.111883	-0.154436	-0.182605	-0.0508949	0.18564	0.082219	0.134325	0.133542	0.869363	0.204966	0.353027	0.503911	0.643017	0.625509	0.875918	0.82075	0.505372	0.123351	0.0748812
SM (OH) C16:1	0.370265	-0.293134	0.275612	0.139248	-0.165769	-0.0171033	-0.23169	-0.174156	-0.146209	-0.103622	-0.213941	-0.193211	-0.280959	-0.286326	-0.0369282	0.160722	0.112919	0.145054	0.189759	0.472744	0.221779	0.361636	0.660135	0.797257	0.647212	0.796053	0.527325	0.362323	0.179411	0.0332982
SM (OH) C22:1	0.138333	-0.479508	0.284441	0.00953157	-0.173688	0.0114564	-0.259118	-0.204602	-0.166213	-0.092773	-0.271448	-0.258853	-0.312189	-0.339423	-0.0567092	0.16067	0.116647	0.123373	0.182729	0.496125	0.226596	0.0803694	0.970197	0.998359	0.0692492	0.92674	0.272932	0.700077	0.0395925	0.0589902
SM (OH) C22:2	0.325173	-0.39918	0.290439	0.15509	-0.256041	-0.058972	-0.312283	-0.251243	-0.167828	-0.114005	-0.309727	-0.297049	-0.395149	-0.41555	-0.157076	0.0621301	0.00972632	0.0299773	0.154847	0.432197	0.0988422	0.157081	0.670611	0.989142	0.357312	0.910871	0.440713	0.210474	0.0210357	0.0538589
SM (OH) C24:1	0.0961745	-0.252232	0.244215	0.0994134	-0.222515	-0.0457909	-0.398976	-0.368059	-0.312093	-0.326664	-0.461605	-0.465974	-0.307417	-0.338124	-0.12374	0.0639042	0.0464827	0.0505072	0.214204	0.162935	0.0993711	0.148995	0.441937	0.837239	0.655385	0.899878	0.361722	0.797709	0.0267718	0.216238
SM C16:0	0.177345	0.0592662	0.0233692	0.276506	-0.439305	-0.351842	-0.363714	-0.356334	-0.304304	-0.268239	-0.367596	-0.394948	-0.284461	-0.3124	-0.189445	-0.0783058	-0.0566309	-0.0603672	0.282774	0.114921	0.00705618	0.395928	0.476329	0.646492	0.887838	0.342291	0.523456	0.40394	0.0926879	0.688427
SM C16:1	0.182111	-0.121907	0.0689206	0.233921	-0.354889	-0.245907	-0.387338	-0.372542	-0.266906	-0.200595	-0.362142	-0.381302	-0.400173	-0.417362	-0.282964	-0.137362	-0.118235	-0.118523	0.294727	0.0235964	0.0105135	0.215381	0.940611	0.271227	0.418059	0.404096	0.459217	0.178938	0.0453647	0.1019
SM C18:0	0.139089	-0.121808	0.0947803	0.0825137	-0.107483	-0.107271	-0.350534	-0.340215	-0.240032	-0.186162	-0.336525	-0.322333	-0.328165	-0.30669	0.0206895	0.118574	0.126308	0.146823	0.258594	0.00129415	0.378943	0.223023	0.77055	0.314421	0.830853	0.610032	0.503041	0.845169	0.350177	0.0733278
SM C18:1	0.14983	-0.169651	0.042491	0.190776	-0.22325	-0.213776	-0.343933	-0.344498	-0.184646	-0.123697	-0.310125	-0.314121	-0.422487	-0.405876	-0.118793	-0.0212738	0.0251986	0.0177414	0.260949	0.0309744	0.0794121	0.417315	0.907793	0.180823	0.664109	0.438319	0.590881	0.39874	0.181818	0.0383567
SM C20:2	0.0715994	-0.198203	0.00212185	0.315538	-0.55364	-0.375122	-0.122067	-0.0994553	-0.054936	0.107904	-0.13596	-0.15994	-0.295646	-0.335267	-0.0731372	0.0797598	0.00680948	0.0165681	0.0867486	0.608313	0.918339	0.0105959	0.752405	0.315159	0.0742335	0.186888	0.585876	0.100035	0.108907	0.595991
SM C22:3	-0.206462	-0.252395	-0.0493365	-0.0522412	-0.093689	-0.0748513	0.0311886	0.0446375	-0.0916171	-0.045407	-0.0382367	-0.0188869	0.175757	0.162661	0.0540203	0.0445704	0.16482	0.0985406	-0.224475	0.595831	0.406042	0.182521	0.470247	0.489668	0.441085	0.285869	0.951562	0.310055	0.247543	0.590297
SM C24:0	0.100823	-0.50856	0.211435	0.00803172	-0.32569	-0.1499	-0.364287	-0.303791	-0.305458	-0.133531	-0.41608	-0.405402	-0.29906	-0.343381	0.0077845	0.202703	0.211146	0.20774	0.164029	0.260068	0.691021	0.0446607	0.657187	0.960544	0.0417905	0.780716	0.360194	0.49083	0.0611435	0.202077
SM C24:1	0.0594875	0.0798519	0.133431	0.275113	-0.292851	-0.211171	-0.516539	-0.52384	-0.417317	-0.415564	-0.543897	-0.557708	-0.369871	-0.370191	-0.113371	-0.0498187	0.00776019	-0.00728622	0.29141	0.0298453	0.273257	0.270231	0.190082	0.357865	0.730359	0.539628	0.400323	0.609524	0.168459	0.469397
SM C26:0	0.0940024	-0.136895	-0.133328	0.0547992	-0.124432	-0.0544035	-0.270535	-0.249562	-0.24842	-0.195124	-0.270527	-0.266201	-0.0942446	-0.112351	-0.182335	-0.107134	-0.0974592	-0.0776262	0.101124	0.0949618	0.385886	0.202958	0.793127	0.374844	0.894343	0.241767	0.84085	0.725347	0.494075	0.295691
SM C26:1	0.117143	0.0899246	0.292604	0.0886345	0.0520959	0.14843	-0.354921	-0.330475	-0.372658	-0.39801	-0.406193	-0.394379	-0.117173	-0.114013	0.0946772	0.136146	0.183021	0.192986	0.232636	0.118872	0.514265	0.595453	0.239061	0.920815	0.632756	0.781968	0.217941	0.722715	0.903127	0.471721
H1	0.149756	-0.0302553	-0.0344066	0.069397	-0.12898	-0.0852772	0.0906621	0.0815861	-0.0538427	0.0191766	0.149458	0.144998	0.212976	0.202032	0.188115	0.220805	0.10904	0.137379	-0.0910926	0.241435	0.300472	0.570402	0.694381	0.230751	0.0593657	0.523028	0.0255755	0.14601	0.521939	0.699075
Combined
Carnitine (C2+C3) / C0	-0.180564	0.338277	-0.248073	-0.000237409	0.344129	0.463217	-0.0829998	-0.0993897	-0.142194	-0.228651	-0.0899752	-0.0940036	0.146871	0.149744	-0.2115	-0.233038	-0.258427	-0.277176	-0.111115	0.982239	0.167505	0.671326	0.446807	0.0771412	0.515338	0.0345333	0.570921	0.737218	0.977179	0.719416
(Leu+Glu)/Gln	0.114557	-0.205934	0.00611709	-0.0472194	0.339848	0.512687	0.220081	0.250323	0.0576022	0.261504	0.222535	0.236269	0.326483	0.312017	-0.0426622	-0.0658612	-0.044217	-0.013135	-0.030202	0.332484	0.738356	0.731797	0.0186851	0.107268	0.364507	0.0761948	0.967991	0.0328891	0.0187764	0.627011
ADMA / Arg	0.0819523	0.223167	0.248193	0.0250237	0.464021	0.623137	0.438863	0.446362	0.261395	0.2487	0.416133	0.40419	0.444187	0.426664	-0.285171	-0.306582	-0.275026	-0.251032	-0.00635411	0.53825	0.906015	0.121089	0.946006	0.48738	0.516634	0.229541	0.778736	0.068235	0.0948431	0.909122
Arg/(Arg+Orn)	0.106318	-0.229686	-0.0634975	-0.2441	-0.254613	-0.495184	-0.219094	-0.174633	-0.115366	0.0143957	-0.154487	-0.0947709	-0.262649	-0.22959	0.381413	0.426143	0.333386	0.380302	-0.310677	0.985928	0.228675	0.149259	0.519981	0.901535	0.666642	0.938189	0.254931	0.152144	0.472468	0.1415
BCAA	0.167301	-0.37724	-0.243472	-0.104131	0.180939	0.304655	0.170559	0.239632	0.0682642	0.289309	0.144363	0.177719	0.295369	0.269275	-0.185752	-0.114749	-0.11058	-0.0873853	-0.0893713	0.816055	0.906831	0.54263	0.329527	0.0796419	0.54956	0.326275	0.0823244	0.384477	0.468586	0.276679
Carnitine C18 / C18:1	0.381648	-0.486152	0.134575	-0.120255	-0.307829	-0.251478	0.0904154	0.206079	-0.0252974	0.307539	0.147454	0.20461	0.0715391	0.0410343	0.351471	0.450796	0.399603	0.439826	-0.0335233	0.469107	0.179933	0.15542	0.754206	0.449189	0.271746	0.827308	0.708048	0.168797	0.383941	0.9345
Carnitine C2 / C0	-0.21817	0.395561	-0.241372	0.00242239	0.360054	0.459955	-0.0731344	-0.0994688	-0.128094	-0.249685	-0.0842476	-0.0914097	0.149906	0.157009	-0.194736	-0.227485	-0.254589	-0.276174	-0.113996	0.966917	0.207765	0.596957	0.671909	0.120906	0.718673	0.0424889	0.542296	0.680645	0.984388	0.791668
Cit / Arg	-0.144379	0.161956	0.413094	0.0579258	0.337577	0.4819	0.236859	0.189226	0.222791	0.0428263	0.189743	0.161778	0.103591	0.104459	-0.215086	-0.263025	-0.16121	-0.209675	-0.0425196	0.725967	0.685715	0.0850988	0.475114	0.945714	0.946578	0.335005	0.623476	0.388604	0.621084	0.0956959
Cit / Orn	-0.0604751	-0.0495655	0.41239	-0.241525	0.261087	0.169646	0.058135	0.0589817	0.150753	0.0662719	0.0513083	0.0922474	-0.0955776	-0.0547516	0.000377201	-0.0102699	0.057166	0.047071	-0.303363	0.956222	0.293516	0.424132	0.955926	0.685645	0.434018	0.386337	0.878198	0.780559	0.915604	0.558067
Essential amino acids	0.14595	-0.379987	-0.316367	-0.0939829	0.0234306	0.118097	0.0622401	0.126828	0.0235714	0.232471	0.0427197	0.0703875	0.174511	0.142775	-0.305401	-0.217832	-0.218807	-0.19908	-0.00160281	0.649168	0.947291	0.420007	0.458139	0.151663	0.536078	0.534757	0.151447	0.495787	0.754645	0.26259
Fisher ratio	0.161945	-0.424999	0.0774953	-0.216396	0.337069	0.480707	0.151206	0.237524	-0.00515051	0.173119	0.12135	0.174919	0.327768	0.314308	0.0831717	0.151854	0.137004	0.167432	-0.133489	0.709015	0.51721	0.220542	0.517764	0.088683	0.805985	0.399272	0.454569	0.270641	0.0910517	0.74523
Glu/Gln	0.0105252	0.00996906	0.356601	-0.319383	0.612533	0.665262	0.20964	0.221035	-0.11359	-0.0558197	0.212941	0.23425	0.512983	0.517916	0.354163	0.32041	0.355237	0.392883	0.0845827	0.387935	0.851753	0.635602	0.0607216	0.491635	0.638452	0.0722962	0.441521	0.00138957	0.000145998	0.708419
Glucogenic amino acids	0.188026	-0.107276	-0.217158	-0.266395	-0.117241	-0.206972	0.126122	0.188237	0.0721429	0.132176	0.0942928	0.126784	0.224399	0.196496	-0.175515	-0.0922893	-0.161451	-0.127768	-0.124245	0.209761	0.799461	0.50943	0.448692	0.388678	0.529695	0.582647	0.00203481	0.706091	0.233779	0.59181
Glutaminolysis	0.0667656	0.0895063	0.124829	-0.286118	0.347946	0.315338	0.551812	0.55321	0.284454	0.356825	0.588209	0.600934	0.552107	0.549923	0.22247	0.172887	0.0968766	0.152968	-0.169655	0.214972	0.280203	0.185167	0.0358112	0.58236	0.845477	0.186717	0.606707	0.021941	0.00432817	0.27013
Gly / Arg	0.0995272	0.22805	0.123001	0.198827	0.00745893	0.16687	0.144183	0.135643	0.14943	0.026903	0.0630114	0.0211902	0.0945964	0.0595	-0.416449	-0.448013	-0.432291	-0.446641	-0.0123045	0.602081	0.239521	0.231264	0.9388	0.293384	0.402358	0.427189	0.953635	0.93256	0.425183	0.32973
Gly / Gln	0.138006	0.129504	0.0675089	0.236892	-0.449697	-0.368893	-0.054726	-0.0579998	0.0469272	0.0653069	-0.0932451	-0.123641	-0.205872	-0.234351	-0.298154	-0.32802	-0.358153	-0.362578	-0.102547	0.151502	0.505672	0.845455	0.745933	0.551701	0.780302	0.682862	0.886401	0.155541	0.105024	0.047884
Gly / His	0.0161595	0.211373	-0.120117	0.14538	-0.433218	-0.437705	-0.143128	-0.141327	-0.0171518	-0.0722573	-0.216689	-0.240233	-0.219689	-0.247182	-0.292018	-0.313368	-0.317057	-0.335306	0.00822083	0.709958	0.654942	0.936249	0.59372	0.769203	0.909859	0.988082	0.834082	0.0860912	0.0189123	0.132812
Gly / Ser	0.328484	0.0181598	0.173965	0.0928527	-0.24674	-0.0890458	-0.139415	-0.0925673	-0.106818	-0.0492623	-0.178573	-0.182709	-0.0815059	-0.124369	-0.459446	-0.407883	-0.417166	-0.39627	0.0511483	0.881537	0.0493195	0.915057	0.863259	0.293709	0.701107	0.918121	0.855106	0.369507	0.107238	0.882004
Gylcolysis	0.188026	-0.107276	-0.217158	-0.266395	-0.117241	-0.206972	0.126122	0.188237	0.0721429	0.132176	0.0942928	0.126784	0.224399	0.196496	-0.175515	-0.0922893	-0.161451	-0.127768	-0.124245	0.209761	0.799461	0.50943	0.448692	0.388678	0.529695	0.582647	0.00203481	0.706091	0.233779	0.59181
Kynurenine / Trp	0.176388	0.196759	0.223709	-0.117942	0.293179	0.233519	0.411235	0.422635	0.238808	0.356309	0.49996	0.518034	0.378581	0.39217	-0.251001	-0.232422	-0.299802	-0.20716	-0.10783	0.0644792	0.387435	0.15005	0.147261	0.52209	0.0299938	0.204644	0.137204	0.0623042	0.188302	0.388168
lysoPC a C16:0 / lysoPC a C16:1	0.00577144	-0.173022	0.177568	0.146994	0.212351	0.327285	0.139699	0.118416	0.156012	0.222401	0.208458	0.214398	-0.0426861	-0.00600297	-0.0765121	-0.0755376	-0.0644523	-0.0868646	-0.168619	0.496374	0.741351	0.714402	0.184189	0.98817	0.269521	0.706589	0.959338	0.970232	0.282885	0.20816
lysoPC a C20:4 / lysoPC a C20:3	-0.500972	0.372989	-0.237006	0.268218	-0.0932037	-0.264793	-0.138861	-0.27358	-0.0177047	-0.26355	-0.0314588	-0.0956012	-0.255519	-0.209056	0.0497016	-0.103645	-0.0036383	-0.109669	0.159371	0.826617	0.508775	0.949549	0.332951	0.0239169	0.769137	0.382305	0.239435	0.66813	0.919982	0.978429
Non essential amino acids	0.17619	-0.240086	-0.282125	-0.271447	-0.0949814	-0.181126	0.0153034	0.0847459	-0.0390455	0.0535776	-0.0226478	0.0164857	0.207829	0.180685	-0.204797	-0.0827725	-0.110629	-0.0855993	-0.0625906	0.747755	0.972205	0.693374	0.417054	0.426513	0.735679	0.585138	0.00151046	0.709695	0.189697	0.660216
Orn / Arg	-0.126276	0.27401	0.037309	0.229176	0.33515	0.578131	0.244168	0.194811	0.0921916	-0.0352898	0.172908	0.113565	0.359269	0.327313	-0.29134	-0.352183	-0.265673	-0.308702	0.231126	0.925665	0.221514	0.174726	0.330941	0.774252	0.973343	0.619455	0.394507	0.0701608	0.22775	0.239482
Orn / Ser	-0.0259832	0.0633321	0.101478	0.175197	0.178391	0.440998	0.0301336	0.00867227	-0.0905224	-0.0753399	0.00081531	-0.0358623	0.18877	0.15494	-0.375734	-0.367364	-0.265044	-0.294721	0.374558	0.329942	0.0710275	0.687843	0.260445	0.763613	0.11353	0.867943	0.381115	0.14114	0.412098	0.0248646
PC aa C28:1 / PC aa C38:1	-0.0371294	-0.287209	-0.0466458	-0.124595	0.120251	0.186997	0.0950382	0.120799	0.140766	0.136133	0.0400565	0.0484943	0.00313733	-0.00906013	-0.163562	-0.144669	-0.180173	-0.176266	-0.0490721	0.902426	0.282536	0.434704	0.31751	0.8019	0.223601	0.474653	0.985838	0.542623	0.588399	0.573929
PC aa C28:1 / PC aa C40:2	0.395057	-0.382497	0.12832	-0.0953857	0.0474125	0.217823	0.155985	0.244076	0.133613	0.156266	0.0766647	0.108197	0.128851	0.091935	0.118781	0.247117	0.0744034	0.165127	0.0079789	0.988896	0.966098	0.385322	0.513116	0.104626	0.77431	0.959746	0.747368	0.290323	0.83923	0.601535
PC aa C36:3 / PC aa C36:4	0.353474	-0.273266	0.160319	-0.0694792	-0.0224807	0.0643825	0.190049	0.252315	0.2306	0.353645	0.108121	0.124313	0.0435489	0.0137647	-0.334558	-0.221157	-0.295843	-0.215126	-0.241032	0.586995	0.71773	0.711188	0.649976	0.584625	0.880783	0.389805	0.0348112	0.589759	0.2683	0.977331
PC aa C40:3 / PC aa C42:5	-0.237443	0.245893	-0.290545	0.471535	-0.473021	-0.468053	-0.302329	-0.403752	-0.101369	-0.228268	-0.287673	-0.368422	-0.427907	-0.42874	-0.102035	-0.239925	-0.183958	-0.266425	0.378021	0.892773	0.312362	0.541253	0.424498	0.203199	0.998244	0.292647	0.399768	0.69464	0.140646	0.951233
PC aa C40:5 / PC aa C42:5	0.238187	-0.289902	0.178196	-0.275996	0.13075	0.191482	0.231588	0.302824	0.0381218	0.278182	0.261921	0.289222	0.273179	0.239279	0.208341	0.27483	0.235363	0.28957	0.0955327	0.833638	0.574781	0.410802	0.0517167	0.15768	0.245791	0.548042	0.890207	0.114568	0.233328	0.978192
PC ae C32:1 / PC ae C34:1	-0.472925	0.372292	-0.144868	0.156626	0.0529885	-0.0807799	-0.207726	-0.325679	-0.0981804	-0.341398	-0.230857	-0.27413	-0.161971	-0.120578	0.0712891	-0.0587006	0.0720613	-0.0161217	-0.210077	0.961529	0.810507	0.733107	0.490646	0.0960147	0.0838921	0.66076	0.778087	0.501426	0.880265	0.841753
PC ae C44:5 / PC ae C42:5	-0.0134394	0.219819	-0.034735	0.0832287	0.227269	0.256408	-0.285173	-0.288774	-0.26416	-0.346122	-0.302021	-0.292965	-0.0334931	-0.00871776	-0.150834	-0.235767	-0.102801	-0.140573	0.0402513	0.747906	0.382993	0.90153	0.481311	0.633065	0.328575	0.808868	0.883588	0.572591	0.486986	0.941364
PUFA (PC)	0.0337765	-0.192154	0.250143	-0.170651	-0.0785685	-0.0374675	-0.121886	-0.0913229	-0.217905	0.0644235	-0.0657326	-0.0374819	0.00338662	-0.00956136	-0.0609858	0.0509622	0.080253	0.115384	-0.101016	0.440121	0.131508	0.647337	0.705664	0.586415	0.398706	0.471285	0.811327	0.895407	0.923122	0.892928
Putrescine / Orn	-0.206335	0.348963	-0.048504	-0.255403	0.150159	-0.0480659	0.00504419	-0.0140876	0.0617673	1.08825e-17	-0.0217263	-0.0128035	-0.0600977	-0.0337293	0.127665	0.0716081	0.017218	0.0387883	-0.337235	0.296631	0.517639	0.763509	0.926732	0.819043	0.353854	0.561405	0.879098	0.942703	0.602108	0.0693585
Serotonin / Trp	-0.228408	0.13542	-0.176206	0.216489	-0.184174	-0.200279	-0.118591	-0.158434	-0.0977607	-0.133052	-0.189376	-0.207762	-0.0695791	-0.0656982	0.235437	0.186251	0.244041	0.183149	-0.181111	0.317269	0.521074	0.520787	0.889361	0.866828	0.48974	0.995543	0.882161	0.162881	0.822453	0.92996
Thr / Ser	0.100572	-0.0784977	-0.0410755	-0.110234	-0.0823642	-0.0533283	-0.0827531	-0.0576945	-0.0974003	0.0490808	-0.00410916	0.00717136	-0.0149405	-0.0338449	-0.40831	-0.361795	-0.359703	-0.317203	0.287727	0.00629144	0.61674	0.520192	0.38465	0.441778	0.148366	0.572697	0.538229	0.355025	0.724362	0.362884
Total AA	0.184565	-0.30912	-0.321915	-0.243309	-0.0673079	-0.105215	0.0315973	0.106631	-0.0233841	0.11559	-0.00440379	0.0351343	0.218608	0.187234	-0.257608	-0.133918	-0.156082	-0.130175	-0.0498166	0.921747	0.966597	0.886816	0.781139	0.27915	0.957246	0.548755	0.00412292	0.933067	0.262244	0.505559
Total SM	0.185968	-0.0963041	0.128692	0.241153	-0.372641	-0.256781	-0.441173	-0.421466	-0.337326	-0.285406	-0.449811	-0.461521	-0.381948	-0.399831	-0.155541	-0.0116246	0.00653011	0.00691354	0.29979	0.019191	0.0344598	0.200039	0.480581	0.491467	0.825059	0.526875	0.372871	0.414359	0.0571794	0.260944
Total SM-non OH	0.156919	-0.0264689	0.0924251	0.255474	-0.379483	-0.289007	-0.451258	-0.441862	-0.355169	-0.305538	-0.459342	-0.475644	-0.370041	-0.385034	-0.155572	-0.0368263	-0.00292544	-0.0065824	0.308227	0.0147942	0.0324819	0.242021	0.469274	0.416884	0.962758	0.43192	0.421258	0.457188	0.0835962	0.365534
Total SM-OH	0.301597	-0.419997	0.305115	0.08308	-0.202106	-0.00387217	-0.264517	-0.198062	-0.165248	-0.110139	-0.264656	-0.247518	-0.311755	-0.33636	-0.0903142	0.141335	0.0773306	0.102604	0.17179	0.507873	0.130637	0.144762	0.677586	0.930517	0.266879	0.959551	0.40202	0.413849	0.0402589	0.0438234
Total SM-OH / Total SM-non OH	0.258197	-0.55321	0.340303	-0.0900064	0.0723745	0.283722	0.0676982	0.150215	0.148178	0.161782	0.0519334	0.0881112	-0.131814	-0.152332	-0.074535	0.11611	0.0137695	0.0435369	-0.0464592	0.672035	0.515372	0.486789	0.739482	0.337698	0.150741	0.725319	0.839111	0.545901	0.209948	0.0965517
Tyr / Phe	-0.0210598	-0.141564	-0.270507	0.00834885	-0.244705	-0.164029	-0.113896	-0.0874074	-0.0399149	0.06914	-0.08631	-0.0873391	-0.128216	-0.165334	-0.371397	-0.306026	-0.309672	-0.311349	0.156703	0.0392285	0.974959	0.535935	0.312906	0.679505	0.118736	0.927522	0.925631	0.307746	0.0827521	0.343551
